# Supplementary material for: Convenient Preparation, Thermal Properties and X-ray Structure Determination of 2,3-Dihydro-5,6,7,8-tetranitro-1,4-benzodioxine (TNBD): A Promising High-Energy-Density Material
Source: Int J Mol Sci. 2024 May 7;25(10):5099. doi: 10.3390/ijms25105099 (PMC11121466; doi:10.3390/ijms25105099)
Supplement: Supplementary file 1 [file ijms-25-05099-s001.zip]

Archive with 1 entries (1 files):
- ijms-2962764-supplementary.pdf
